# Supplementary material for: Overexpression of Flii during Murine Embryonic Development Increases Symmetrical Division of Epidermal Progenitor Cells
Source: Int J Mol Sci. 2021 Jul 30;22(15):8235. doi: 10.3390/ijms22158235 (PMC8348627; doi:10.3390/ijms22158235)
Supplement: Supplementary file 1 [file ijms-22-08235-s001.zip]

Archive with 1 entries (1 files):
- ijms-1288538-supplementary.pdf
